# Supplementary material for: Knowledge on Parental Hesitancy toward COVID-19 Vaccination of Children 5–11 Years Old
Source: Vaccines (Basel). 2023 Mar 3;11(3):587. doi: 10.3390/vaccines11030587 (PMC10051409; doi:10.3390/vaccines11030587)
Supplement: Supplementary file 1 [file vaccines-11-00587-s001.zip]

Archive with 1 entries (1 files):
- vaccines-2188691-supplementary.pdf
